# Supplementary material for: BRD4 Mediates Transforming Growth Factor-β-Induced Smooth Muscle Cell Differentiation from Mesenchymal Progenitor Cells
Source: Int J Mol Sci. 2025 Aug 21;26(16):8074. doi: 10.3390/ijms26168074 (PMC12386208; doi:10.3390/ijms26168074)
Supplement: Supplementary file 1 [file ijms-26-08074-s001.zip]

Archive with 1 entries (1 files):
- ijms-3808498-supplementary.pdf
